# Supplementary material for: Synthesis of Epoxyoxirenes: Phytotoxic Activity and Enzymatic Target Identification
Source: Plants (Basel). 2025 Jun 24;14(13):1933. doi: 10.3390/plants14131933 (PMC12251973; doi:10.3390/plants14131933)
Supplement: Supplementary file 1 [file plants-14-01933-s001.zip]

Archive with 1 entries (1 files):
- plants-3684951-supplementary.pdf
